# Supplementary material for: Urokinase Receptor uPAR Downregulation in Neuroblastoma Leads to Dormancy, Chemoresistance and Metastasis
Source: Cancers (Basel). 2022 Feb 16;14(4):994. doi: 10.3390/cancers14040994 (PMC8870350; doi:10.3390/cancers14040994)
Supplement: Supplementary file 1 [file cancers-14-00994-s001.zip]

Archive with 1 entries (1 files):
- cancers-1562608-supplementary.pdf
